# Supplementary material for: Identification of Key Candidate Genes for Muscle Growth in Liaoning Black Pigs and Duroc Pigs via Longissimus Dorsi Muscle Transcriptome Analysis
Source: Curr Issues Mol Biol. 2025 Nov 5;47(11):917. doi: 10.3390/cimb47110917 (PMC12651075; doi:10.3390/cimb47110917)
Supplement: Supplementary file 1 [file cimb-47-00917-s001.zip]

Archive with 1 entries (1 files):
- cimb-3924655-supplementary.pdf
